# Supplementary material for: The Impact of Global Warming and Anoxia on Marine Benthic Community Dynamics: an Example from the Toarcian (Early Jurassic)
Source: PLoS One. 2013 Feb 14;8(2):e56255. doi: 10.1371/journal.pone.0056255 (PMC3572952; doi:10.1371/journal.pone.0056255)
Supplement: Table S1 — Species-level abundance distribution of the collected samples. Taxonomic composition and abundance of each collected sample. Additional information include the associated lithostratigraphic unit, the subzone, the bed number, the stratigraphic height and the sampling method. (XLSX) [file pone.0056255.s005.xlsx]

## Sheet: Table S1
Table S1. Species-level abundance distribution of the collected samples.
SPECIES	CI1	CI2	CI3	CI4	CI5	CI6	CI7	CI8	CI9	CI10	CI11	CI12	CI13	CI14	CI15	CI16	CI17	CI18	CI19	CI20	CI21	CI22	CI23	CI24	CI25	GS1	GS2	GS3	GS4	GS5	GS6	GS7	GS8	GS9	GS10	GS11	GS12	GS13	GS14	GS15	GS16	GS17	GS18	GS19	GS20	GS21	GS22	GS23	GS24
Paleonucula navis	0	0	0	0	0	0	0	0	0	0	0	0	0	0	0	0	0	0	0	0	0	0	0	0	0	0	0	0	0	1	0	0	0	8	7	62	47	11	3	5	4	0	2	0	0	0	2	2	0
Dacryomya ovum	0	0	0	0	0	0	0	0	0	0	0	0	0	0	0	0	0	0	0	0	0	0	0	0	0	0	0	0	0	0	0	0	0	0	0	0	0	0	0	0	0	0	0	0	0	0	0	0	0
Nuculana sp.	0	0	0	0	0	0	0	0	0	0	0	0	0	0	0	0	0	0	0	0	0	0	0	0	0	0	0	0	0	0	0	0	0	0	0	0	0	0	0	0	0	0	0	0	0	0	0	0	7
Ryderia graphica	0	1	0	0	0	0	0	0	0	0	0	0	0	0	0	0	0	0	0	0	0	0	0	0	0	0	0	0	0	0	0	0	0	0	0	0	0	0	0	0	0	0	0	0	0	0	0	0	0
Mesosaccella galatea	1	3	0	0	0	0	0	0	0	0	1	0	0	2	0	0	0	0	0	0	0	0	1	0	0	1	0	0	0	0	0	0	0	0	0	0	0	0	0	0	0	0	0	0	0	0	0	0	0
Grammatodon insons	0	0	0	0	0	0	0	0	0	0	4	2	1	0	1	0	0	0	0	0	0	0	0	0	1	0	0	1	1	1	0	0	0	5	0	0	0	0	1	1	1	0	0	1	0	0	0	0	2
Modiolus scalprum	0	0	0	0	0	0	0	0	0	0	0	0	0	0	0	0	0	0	0	0	0	0	1	0	0	2	0	0	1	2	0	1	2	3	2	0	0	0	0	0	0	0	0	0	0	0	1	0	0
Pinna folium	0	0	0	0	0	0	0	0	0	0	0	0	0	0	0	0	0	0	0	0	0	0	0	0	0	0	0	0	1	0	0	4	4	2	1	1	0	0	0	0	0	0	0	0	0	0	0	0	0
Palmoxytoma cygnipes	0	0	39	0	6	0	0	0	0	0	0	0	0	0	0	7	21	27	39	51	0	0	2	0	0	0	0	0	0	0	0	0	0	0	0	0	0	0	0	0	0	0	0	0	0	0	0	0	0
Oxytoma inequivalve	0	0	9	0	18	0	1	2	0	0	0	0	0	0	0	2	0	4	0	1	0	0	1	0	0	0	0	0	11	5	5	4	2	0	0	0	0	0	0	0	0	0	0	0	0	0	0	0	0
Meleagrinella substriata	0	0	0	0	0	0	0	0	0	0	0	0	0	0	0	0	0	0	0	0	0	0	0	0	0	0	0	0	0	0	0	0	0	0	0	0	0	0	0	0	0	0	0	0	0	0	0	0	0
Bositra radiata	0	0	0	0	0	0	0	0	0	0	0	0	0	0	0	0	0	0	0	0	0	0	0	0	0	0	0	0	0	0	0	0	0	0	0	0	0	0	0	0	0	0	0	0	3	0	0	0	4
Bositra buchii	0	0	0	0	0	0	0	0	0	0	0	0	0	0	0	0	0	0	0	0	0	0	0	0	0	0	0	0	0	0	0	0	0	0	0	0	0	0	0	0	0	0	0	0	0	0	0	0	0
Parainoceramus sp.	0	0	3	0	0	0	0	0	0	0	0	0	2	0	0	0	0	0	0	0	0	0	0	0	0	1	0	0	0	0	0	0	0	0	0	1	0	0	0	0	0	1	0	0	0	10	0	0	5
Gryphaea gigantea	0	0	0	0	0	0	0	0	0	0	0	0	0	8	0	0	0	0	11	0	0	2	3	0	0	0	0	0	0	0	0	0	0	0	0	0	0	0	0	0	0	0	0	0	0	0	0	0	0
Pseudomytiloides dubius	0	0	0	0	0	0	0	0	0	0	0	0	0	0	0	0	0	0	0	0	0	0	0	0	0	0	3	1	0	0	1	0	0	0	2	0	0	0	0	0	0	0	2	0	4	0	0	0	0
Liostrea hisingeri	0	0	2	0	0	0	0	1	0	0	0	0	0	0	0	0	4	7	17	3	0	2	0	0	1	2	0	1	1	2	2	0	0	0	0	0	0	0	0	0	0	0	1	0	0	0	0	0	0
Pseudolimea acuticostata	5	0	5	3	1	4	0	3	40	0	5	1	0	0	47	2	0	1	1	0	0	2	2	1	2	5	1	18	0	3	15	4	6	3	21	2	0	9	0	2	1	2	6	2	0	1	0	0	2
Antiquilima sp.	0	0	0	0	0	0	0	0	0	0	0	0	0	0	0	5	0	0	0	0	0	1	0	0	0	0	0	0	0	0	0	0	0	0	0	0	0	0	0	0	0	0	0	0	0	0	0	0	0
Plicatula spinosa	0	0	0	0	0	0	0	0	0	0	0	0	0	0	0	30	17	2	5	4	0	3	4	0	0	0	4	6	1	1	0	11	15	0	8	0	0	0	0	0	0	0	3	0	2	0	0	0	0
Entolium lunare	8	0	26	30	2	0	0	0	0	0	0	0	0	0	0	0	0	0	3	0	0	0	2	0	0	1	0	0	0	0	0	0	0	0	0	0	0	0	0	0	0	1	2	0	1	0	0	0	0
Camponectes subulatus	13	48	15	25	0	3	0	0	0	0	0	0	0	0	5	0	0	0	0	0	0	0	0	0	0	0	0	0	0	0	0	0	0	0	0	0	0	0	0	0	0	0	0	0	0	0	0	0	0
Camponectes auritus	0	0	0	0	0	0	0	0	0	0	0	0	0	0	0	0	0	0	0	0	0	0	0	0	0	0	0	0	0	0	0	0	0	0	0	0	0	0	0	0	0	0	0	0	0	0	0	0	0
Camponectes sp.	0	0	0	0	0	0	0	0	0	0	0	0	0	0	0	0	0	0	0	0	0	0	0	0	0	0	0	0	0	0	0	0	0	0	0	0	0	0	0	0	0	0	1	0	0	0	0	0	0
Pseudopecten equivalvis	0	0	38	3	45	1	1	9	116	1	3	6	4	13	17	44	81	33	39	45	0	1	32	1	2	3	15	104	8	16	23	39	28	2	0	2	1	0	0	1	8	2	11	0	0	0	3	0	0
Nucinella sp.	0	0	0	0	0	0	0	0	0	0	0	0	0	0	0	0	0	0	0	0	0	0	0	0	0	0	0	0	0	0	0	0	0	0	0	0	0	0	0	0	0	0	0	0	0	0	0	0	0
Protocadia truncata	95	99	3	17	1	0	0	2	2	1	2	0	7	62	0	0	0	0	0	0	0	0	10	0	0	0	0	0	2	1	0	2	1	0	0	0	0	0	0	0	0	0	0	0	0	0	0	0	0
Nicaniella striatosulcata	0	0	0	0	0	0	0	0	0	0	0	0	0	0	0	0	0	0	0	0	0	0	0	0	0	0	0	0	0	0	0	6	4	6	19	1	2	23	2	1	14	2	22	3	3	3	1	1	4
Gresslya intermedia	0	0	0	0	0	0	0	1	0	44	3	0	0	1	0	0	0	0	0	0	2	3	2	0	0	1	0	0	0	1	1	1	0	0	0	0	0	1	0	0	0	0	2	0	0	0	0	0	0
Gresslya donaciformis	0	0	0	0	0	0	0	0	0	0	0	0	0	0	0	0	0	0	0	0	0	0	0	0	0	0	0	0	0	0	0	0	0	0	0	0	0	0	0	0	0	0	0	0	0	0	0	0	0
Cardinia laevis	0	0	0	0	0	0	0	0	0	0	0	0	0	3	2	0	0	0	0	0	0	0	0	0	0	0	0	0	0	0	0	0	0	0	0	0	0	0	0	0	0	0	0	0	0	0	0	0	0
Eotrapezium cucculatum	0	0	0	0	0	0	0	0	0	0	0	0	0	0	0	0	0	0	0	0	0	0	0	0	0	0	0	0	0	1	0	0	0	0	0	0	0	0	0	0	0	0	0	0	0	0	0	0	0
Mactromya cardioides	0	0	0	0	0	0	0	0	0	0	0	0	0	0	0	0	0	0	0	0	0	0	2	0	0	0	0	0	0	1	0	0	0	0	2	0	0	0	0	0	0	0	2	0	0	0	1	0	0
Pholadomya ambigua	0	0	0	0	0	0	0	0	0	0	0	0	0	0	0	0	0	0	0	0	0	1	3	0	0	0	0	0	0	4	0	0	0	0	1	0	0	0	0	0	0	0	0	0	0	0	0	0	0
Goniomya hybrida	0	0	0	0	0	1	0	0	0	0	0	0	0	0	0	0	0	0	0	0	0	0	0	0	0	0	0	0	0	0	0	0	0	0	0	0	0	0	0	0	0	0	0	0	0	0	0	0	0
Pleuromya costata	0	0	0	0	0	0	0	0	0	0	0	0	2	0	3	0	0	0	0	0	0	1	4	0	0	13	0	2	0	1	0	2	2	0	4	0	2	3	0	0	0	12	1	0	0	0	2	0	0
Ptychomphalus expansus	0	0	0	0	0	0	0	0	0	0	0	0	0	0	0	0	0	0	0	0	0	1	1	0	0	0	0	0	0	0	0	0	0	0	0	0	0	0	0	0	0	0	0	0	0	0	0	0	0
Levipleura blainvillei	0	0	0	0	0	0	3	1	0	0	14	0	3	0	0	0	0	0	0	0	0	0	1	0	0	0	0	0	0	0	0	2	0	3	46	1	6	9	0	0	5	4	6	0	10	1	2	17	0
Cylindrobullina sp.	0	0	0	0	0	0	0	0	0	0	0	0	0	0	0	0	0	0	0	0	0	0	0	0	0	0	0	0	0	0	0	0	0	0	1	0	0	0	0	0	2	0	0	0	0	0	0	0	0
Oolitica clevelandica	0	0	0	0	0	0	0	0	0	0	0	0	0	1	0	0	0	0	0	0	0	0	7	0	0	0	0	0	0	0	0	0	0	0	0	0	0	0	0	0	0	0	0	0	1	0	0	0	0
Procerithium sp.	0	0	0	0	0	0	0	0	0	0	0	0	0	0	0	0	0	0	0	0	0	0	0	0	0	0	0	0	0	0	0	0	0	0	0	0	0	0	0	0	0	0	0	0	0	0	0	0	0
Dentalium sp.	0	0	0	1	0	2	0	0	0	0	0	0	0	0	0	0	0	0	0	0	0	0	0	0	0	0	0	0	0	0	0	0	0	0	0	0	0	0	0	0	0	0	0	0	0	0	0	0	0
Lobothyris punctata	0	0	0	0	0	0	0	0	0	0	0	0	0	0	0	0	0	0	2	0	0	6	4	0	0	0	0	0	0	1	0	2	4	0	3	0	0	0	0	0	0	0	0	0	0	0	0	0	0
Tetrarhynchia tetraedra	0	0	0	0	0	0	0	0	9	0	0	0	0	0	0	3	3	0	13	0	0	1	5	0	0	16	0	0	2	0	0	2	7	2	12	10	0	4	0	0	7	2	9	2	0	0	0	0	0
Gibbirhynchia amalthei	0	0	0	0	0	0	0	0	3	0	0	0	0	0	1	0	0	0	0	0	0	0	0	0	0	0	0	0	1	0	0	0	2	0	12	0	0	0	0	0	0	0	0	0	0	0	0	0	0
Homeorhynchia sp.	0	0	0	0	0	0	0	0	0	0	0	0	0	0	0	0	0	0	1	0	0	0	0	0	0	0	0	0	0	0	0	0	0	0	0	0	0	0	0	0	0	0	0	0	0	0	0	0	0
Discinisca papyracea	0	0	0	0	0	0	0	0	0	0	0	0	0	0	0	0	0	0	0	0	0	0	0	0	0	0	0	0	0	0	0	0	0	0	0	0	0	0	0	0	0	0	0	0	0	0	0	0	0
Lingularia longovicensis	0	0	0	0	0	0	0	0	0	0	0	0	0	0	0	0	0	0	0	0	0	0	0	0	0	0	0	0	0	0	0	0	0	0	0	0	0	0	0	0	0	0	0	0	0	0	0	0	0
Balanocrinus solenotis	0	0	0	0	0	10	12	3	0	0	0	0	0	0	0	0	0	0	0	0	0	0	0	0	0	0	0	0	0	0	0	0	0	0	0	0	0	0	0	0	0	0	0	0	0	0	0	0	0
Balanocrinus donovani	0	0	0	0	0	0	0	0	0	0	0	0	0	0	0	0	0	0	0	0	0	0	0	0	0	1	0	0	0	1	0	0	0	0	0	0	0	0	0	0	0	0	0	0	0	0	0	0	0
Seirocrinus subangularis	0	0	0	0	0	0	0	0	0	0	0	0	0	0	0	0	0	0	0	0	0	0	0	0	0	0	0	0	0	0	0	0	0	0	0	0	0	0	0	0	0	1	0	0	0	0	0	0	0
Isocrinus basaltiformis	0	0	0	0	0	0	0	0	0	0	0	0	0	0	0	0	0	0	0	0	0	0	0	0	0	0	0	0	0	0	0	0	0	0	1	0	0	0	0	0	0	0	0	0	0	0	0	0	0
Pentacrinites dichotomus	0	0	0	0	0	0	0	0	0	0	0	0	0	0	0	0	0	0	0	0	0	0	0	0	0	0	0	0	0	0	0	0	0	0	0	0	0	0	0	0	0	0	0	1	0	0	0	0	0
Pentacrinites sp.	0	0	0	0	0	0	0	0	0	0	0	0	0	0	0	0	0	0	0	0	0	0	0	0	0	0	0	0	0	0	0	0	0	0	0	0	0	0	0	0	0	0	0	0	0	0	0	0	0
Chariocrinus wuerttenbergicus	0	0	0	0	0	0	0	0	0	0	0	0	0	0	0	0	0	0	0	0	0	0	0	0	0	0	0	0	0	0	0	0	0	0	0	0	0	0	0	0	0	0	0	0	0	0	0	0	0
Serpula sp.	0	0	1	0	0	0	0	0	0	0	0	0	0	0	0	0	0	0	0	0	0	0	1	0	0	0	0	0	0	2	0	1	0	0	0	1	0	0	0	0	0	3	0	0	0	0	0	0	0
TOTAL	122	151	141	79	73	21	17	22	170	46	32	9	19	90	76	93	126	74	131	104	2	24	88	2	6	46	23	133	29	44	47	81	77	34	142	81	58	60	6	10	42	30	70	9	24	15	12	20	24
LITHOSTRATIGRAPHIC UNIT	PN	PN	PN	PN	PN	PN	PN	PN	PN	PN	PN	PN	PN	PN	PN	PN	PN	KT	KT	KT	KT	KT	KT	KT	KT	GS	GS	GS	GS	GS	GS	GS	GS	GS	GS	GS	GS	GS	GS	GS	GS	GS	GS	GS	GS	GS	GS	GS	GS
SUBZONE	A. subn.	A. subn.	A. subn.	A. subn.	A. gibb.	A. gibb.	A. gibb.	A. gibb.	A. gibb.	A. gibb.	A. gibb.	A. gibb.	A. gibb.	A. gibb.	A. gibb.	A. gibb.	A. gibb.	P. apyr.	P. apyr.	P. apyr.	P. apyr.	P. apyr.	P. apyr.	P. haws.	P. haws.	P. haws.	P. haws.	P. haws.	P. palt.	P. palt.	P. palt.	P. palt.	P. palt.	P. palt.	P. palt.	P. palt.	P. palt.	P. palt.	P. palt.	D. clev.	D. clev.	D. clev.	D. clev.	D. clev.	D. tenu.	D. tenu.	D. tenu.	D. tenu.	D. tenu.
BED NUMBER	27	27	28	30	32	32	34	34	34	35	37	38	38	39	40	40	40	43	44	45	52	52	54	55	55	57	57	57	59	60	1	2	2	5	6	6	8	14	14	18	19a	19a	19b	19c	21	21	23	25	25
STRATIGRAPHIC HEIGHT (m)	0.35	0.35	0.95	1.45	2.2	2.9	3.95	4.8	6.18	7.4	8.6	9.2	9.6	10.8	10.95	11.35	11.35	11.63	11.9	12	13.25	14.4	15.6	15.9	16.3	17.3	17.35	17.4	17.8	17.9	18.05	18.5	18.58	19.5	19.6	20.15	20.3	21.47	21.5	22.15	22.6	23	23.15	23.75	24.2	24.9	25.2	25.8	25.9
SAMPLING (SD-RJT-MEC:1; CTSL: 2)	1	1	1	1	1	2	2	2	1	2	2	2	1	2	1	1	2	1	2	1	2	2	2	1	2	2	1	1	1	2	1	2	1	2	1	2	1	1	2	2	1	2	1	2	1	2	1	1	2
[truncated: 107 more columns]
