# Supplementary material for: The Impact of Global Warming and Anoxia on Marine Benthic Community Dynamics: an Example from the Toarcian (Early Jurassic)
Source: PLoS One. 2013 Feb 14;8(2):e56255. doi: 10.1371/journal.pone.0056255 (PMC3572952; doi:10.1371/journal.pone.0056255)
Supplement: Table S2 — Taxonomic information for the species listed in Table S1. Information on the taxonomic hierarchy (genus, family, superfamily, order, class, phylum) for each species used to calculate taxonomic diversity (Δ) and taxonomic distinctness (Δ*). (XLSX) [file pone.0056255.s006.xlsx]

## Sheet: Sheet1
Table S2. Taxonomic information for the species listed in Table S1.
Species	Genus	Family	Superfamily	Order	Class	Phylum
Palaeonucula navis	Palaeonucula	Nuculidae	Nuculoidea	Nuculida	Bivalvia	Mollusca
Dacryomya ovum	Dacryomya	Nuculanidae	Nuculanoidea	Nuculanida	Bivalvia	Mollusca
Nuculana sp.	Nuculana	Nuculanidae	Nuculanoidea	Nuculanida	Bivalvia	Mollusca
Ryderia graphica	Ryderia	Nuculanidae	Nuculanoidea	Nuculanida	Bivalvia	Mollusca
Mesosaccella galatea	Mesosaccella	Malletiidae	Nuculanoidea	Nuculanida	Bivalvia	Mollusca
Grammatodon insons	Grammatodon	Parallelodontidae	Arcoidea	Arcida	Bivalvia	Mollusca
Modiolus scalprum	Modiolus	Mytilidae	Mytiloidea	Mytilida	Bivalvia	Mollusca
Pinna folium	Pinna	Pinnidae	Pinnoidea	Ostreida	Bivalvia	Mollusca
Palmoxytoma cygnipes	Palmoxytoma	Oxytomidae	Pectinoidea	Pectinida	Bivalvia	Mollusca
Oxytoma inequivalvis	Oxytoma	Oxytomidae	Pectinoidea	Pectinida	Bivalvia	Mollusca
Meleagrinella substriata	Meleagrinella	Oxytomidae	Pectinoidea	Pectinida	Bivalvia	Mollusca
Bositra radiata	Bositra	Posidoniidae	Pectinoidea	Pectinida	Bivalvia	Mollusca
Bositra buchii	Bositra	Posidoniidae	Pectinoidea	Pectinida	Bivalvia	Mollusca
Parainoceramus sp.	Parainoceramus	Inoceramidae	Pterioidea	Ostreida	Bivalvia	Mollusca
Gryphaea gigantea	Gryphaea	Gryphaeidae	Ostreoidea	Ostreida	Bivalvia	Mollusca
Pseudomytiloides dubius	Pseudomytiloides	Inoceramidae	Pterioidea	Ostreida	Bivalvia	Mollusca
Liostrea hisingeri	Liostrea	Gryphaeidae	Pterioidea	Ostreida	Bivalvia	Mollusca
Pseudolimea acuticostata	Pseudolimea	Limidae	Limoidea	Pectinida	Bivalvia	Mollusca
Antiquilima sp.	Antiquilima	Limidae	Limoidea	Pectinida	Bivalvia	Mollusca
Plicatula spinosa	Plicatula	Plicatulidae	Pectinoidea	Pectinida	Bivalvia	Mollusca
Entolium lunare	Entolium	Entoliidae	Pectinoidea	Pectinida	Bivalvia	Mollusca
Camptonectes subulatus	Camptonectes	Pectinidae	Pectinoidea	Pectinida	Bivalvia	Mollusca
Camptonectes auritus	Camptonectes	Pectinidae	Pectinoidea	Pectinida	Bivalvia	Mollusca
Camptonectes sp.	Camptonectes	Pectinidae	Pectinoidea	Pectinida	Bivalvia	Mollusca
Pseudopecten equivalvis	Pseudopecten	Pectinidae	Pectinoidea	Pectinida	Bivalvia	Mollusca
Nucinella sp.	Nucinella	Manzanellidae	Manzanelloidea	Solemyida	Bivalvia	Mollusca
Protocadia truncata	Protocardia	Cardiidae	Cardioidea	Cardiida	Bivalvia	Mollusca
Nicaniella striatosulcata	Nicaniella	Astartidae	Crassatelloidea	Carditida	Bivalvia	Mollusca
Gresslya intermedia	Gresslya	Ceratomyidae	Pholadoidea	Pholadida	Bivalvia	Mollusca
Gresslya donaciformis	Gresslya	Ceratomyidae	Pholadoidea	Pholadida	Bivalvia	Mollusca
Cardinia laevis	Cardinia	Cardiniidae	Cardioidea	Cardiida	Bivalvia	Mollusca
Eotrapezium cucculatum	Eotrapezium	Arcticidae	Arcticoidea	Cardiida	Bivalvia	Mollusca
Mactromya cardioides	Mactromya	Mactromyidae	Lucinoidea	Lucinida	Bivalvia	Mollusca
Pholadomya ambigua	Pholadomya	Pholadomyidae	Pholadoidea	Pholadida	Bivalvia	Mollusca
Goniomya hybrida	Goniomya	Pholadomyidae	Pholadoidea	Pholadida	Bivalvia	Mollusca
Pleuromya costata	Pleuromya	Pleuromyidae	Pholadoidea	Pholadida	Bivalvia	Mollusca
Ptychomphalus expansus	Ptychomphalus	Eotomariidae	Eotomarioidea	Murchisoniina*	Gastropoda	Mollusca
Levipleura blainvillei	Levipleura	Zygopleuridae	Loxonematoidea	Caenogastropoda*	Gastropoda	Mollusca
Cylindrobullina sp.	Cylindrobullina	Cylindrobullinidae	Cylindrobullinoidea	Opistobranchia*	Gastropoda	Mollusca
Oolitica clevelandica	Oolitica	Eucyclidae	Seguenzioidea	Archaeogastropoda*	Gastropoda	Mollusca
Procerithium sp.	Pseudocerithium	Cerithiidae	Cerithioidea	Caenogastropoda*	Gastropoda	Mollusca
Dentalium sp.	Dentalium	Dentaliidae	Dentaliacea*	Dentaliida	Scaphopoda	Mollusca
Lobothyris punctata	Lobothyris	Lobothyrididae	Loboidothyridoidea	Terebratulida	Rhynchonellata	Brachiopoda
Tetrarhynchia tetraedra	Tetrarhynchia	Tetrarhynchiidae	Hemithiridoidea	Rhynconellida	Rhynchonellata	Brachiopoda
Gibbirhynchia amalthei	Gibbirhynchia	Tetrarhynchiidae	Hemithiridoidea	Rhynconellida	Rhynchonellata	Brachiopoda
Homeorhynchia sp.	Homeorhynchia	Rhynchonellidae	Rhynchonelloidea	Rhynconellida	Rhynchonellata	Brachiopoda
Discinisca papyracea	Discinisca	Discinidae	Discinoidea	Lingulida	Lingulata	Brachiopoda
Lingularia longovicensis	Lingularia	Lingulidae	Linguloidea	Lingulida	Lingulata	Brachiopoda
Balanocrinus solenotus	Balanocrinus	Isocrinidae	Isocrinina*	Isocrinida	Crinoidea	Echinodermata
Balanocrinus donovani	Balanocrinus	Isocrinidae	Isocrinina*	Isocrinida	Crinoidea	Echinodermata
Seirocrinus subangularis	Seirocrinus	Pentacrinitidae	Pentacrinitidea*	Isocrinida	Crinoidea	Echinodermata
Isocrinus basaltiformis	Isocrinus	Isocrinidae	Isocrinina*	Isocrinida	Crinoidea	Echinodermata
Pentacrinites dichotomus	Pentacrinites	Pentacrinitidae	Pentacrinitidea*	Isocrinida	Crinoidea	Echinodermata
Pentacrinites sp.	Pentacrinites	Pentacrinitidae	Pentacrinitidea*	Isocrinida	Crinoidea	Echinodermata
Chariocrinus wuerttenbergicus	Chariocrinus	Isocrinidae	Isocrinina*	Isocrinida	Crinoidea	Echinodermata
Serpula sp.	Serpula	Serpulidae	Serpuloidea	Sedentarida	Polychaeta	Anellida
Bivalves’ classification follows Carter at al. (2011) A Synoptycal classification of the Bivalvia (Mollusca).
* indicates when classification is uncertain
